# Supplementary material for: Cryptic Prophage Endolysin Is a Highly Active Muramidase
Source: Biochemistry. 2025 Jul 9;64(15):3446–58. doi: 10.1021/acs.biochem.5c00142 (PMC12329726; doi:10.1021/acs.biochem.5c00142)
Supplement: Supplementary file 2 [file bi5c00142_si_002.xlsx]

## Sheet: No modifications
Supplementary material Table S1. PG monomer product profiles with -and without modifications for PaGH19Lys and mutanolysin. The products were identified using PGfinder.
Mutanolysin
Structures	Abundance (%)	RT (min)
gm-AEJA|1	41,147 ± 1,932	14,056 ± 0,033
gm-AEJK|1	28,312 ± 0,876	13,861 ± 0,005
gm-AEJ|1	20,319 ± 0,344	13,861 ± 0,005
gm-AE|1	3,406 ± 0,528	14,881 ± 0,04
gm-AEJG|1	2,424 ± 0,118	13,878 ± 0,02
gm-gm|0	1,002 ± 0,311	15,266 ± 0,039
gm-AEJC|1	0,643 ± 0,043	14,638 ± 0,03
gm-AEJF|1	0,431 ± 0,056	27,15 ± 0,133
gm-AEJAK|1	0,248 ± 0,014	13,867 ± 0,019
gm-AEJAI|1	0,347 ± 0,012	27,404 ± 0,16
gm-AEJAQ|1	0,249 ± 0,02	14,44 ± 0,025
gm-AEJAA|1	0,377 ± 0,066	14,345 ± 0,013
gm-gm-gm|0	0,261 ± 0,069	17,328 ± 0,082
gm-AEJN|1	0,229 ± 0,058	13,883 ± 0,022
gm-AEJS|1	0,188 ± 0,016	13,936 ± 0,015
gm-AEJI|1	0,167 ± 0,01	22,647 ± 0,105
gm-AEJV|1	0,046 ± 0,034	11.73
gm-AEJAF|1	0,079 ± 0,011	32,951 ± 1,648
gm-AEJY|1	0,067 ± 0,015	20,772 ± 0,104
gm-AEJT|1	0,013 ± 0,019	13.915
gm-AEJAV|1	0.018	18,829 ± 0,105
gm-A|1	0,017 ± 0,024	14.539
PaGH19Lys
Structures	Abundance (%)	RT (min)
gm-AEJA|1	44,587 ± 1,964	14,111 ± 0,009
gm-AEJ|1	26,996 ± 1,088	13,878 ± 0,007
gm-AEJK|1	21,043 ± 2,176	13,883 ± 0,002
gm-AE|1	2,535 ± 0,28	14,92 ± 0,009
gm-AEJG|1	1,512 ± 0,212	13,913 ± 0,024
gm-gm|0	0,666 ± 0,096	15,294 ± 0,016
gm-AEJC|1	0,53 ± 0,055	14,68 ± 0,009
gm-AEJF|1	0,437 ± 0,019	27,228 ± 0,01
gm-AEJAA|1	0,274 ± 0,081	14,388 ± 0,001
gm-gm-gm|0	0,189 ± 0,026	17,391 ± 0,039
gm-AEJAQ|1	0,212 ± 0,017	14,481 ± 0,008
gm-AEJAI|1	0,329 ± 0,084	27,49 ± 0,023
gm-AEJAK|1	0,101 ± 0,072	9.263
gm-AEJS|1	0,11 ± 0,018	13,966 ± 0,013
gm-AEJI|1	0,165 ± 0,036	22,709 ± 0,022
gm-AEJN|1	0,076 ± 0,062	9.243
gm-AEJV|1	0,056 ± 0,007	17,689 ± 0,057
gm-AEJY|1	0,09 ± 0,009	20,945 ± 0,21
gm-AEJAF|1	0,067 ± 0,011	33,961 ± 0,05
gm-AEJAV|1	0,017 ± 0,003	18,884 ± 0,054

## Sheet: Acetylation
Mutanolysin
Structures	Abundance (%)	RT (min)
gm-AE|1	3,236 ± 0,48	14,881 ± 0,04
gm-AEJ|1	19,324 ± 0,221	13,861 ± 0,005
gm-AEJA|1	38,812 ± 2,115	14,056 ± 0,033
gm-AEJAF|1	0,062 ± 0,009	32,951 ± 1,648
gm-AEJAI|1	0,33 ± 0,014	27,404 ± 0,16
gm-AEJAK (+Ac)|1	0,045 ± 0,004	24,463 ± 0,152
gm-AEJAK|1	0,236 ± 0,012	13,867 ± 0,019
gm-AEJAQ|1	0,236 ± 0,017	14,44 ± 0,025
gm-AEJC|1	0,611 ± 0,036	14,638 ± 0,03
gm-AEJF|1	0,41 ± 0,054	27,15 ± 0,133
gm-AEJG (+Ac)|1	5,159 ± 0,689	14,544 ± 0,028
gm-AEJG|1	2,307 ± 0,127	13,878 ± 0,02
gm-AEJI|1	0,158 ± 0,01	22,647 ± 0,105
gm-AEJK (+Ac)|1, gm-AEJAV|1	0,017 ± 0,001	18,829 ± 0,105
gm-AEJK|1	26,923 ± 0,642	13,861 ± 0,005
gm-AEJN|1	0,217 ± 0,054	13,883 ± 0,022
gm-AEJS|1	0,179 ± 0,014	13,936 ± 0,015
gm-AEJY|1	0,064 ± 0,015	20,772 ± 0,104
gm-AEJAA|1	0,358 ± 0,062	14,345 ± 0,013
gm-gm|0	0,951 ± 0,29	15,266 ± 0,039
gm-gm-gm|0	0,248 ± 0,065	17,328 ± 0,082
PaGH19Lys
Structures	Abundance (%)	RT (min)
gm-AE|1	2,47 ± 0,263	14,92 ± 0,009
gm-AEJ|1	26,311 ± 1,178	13,878 ± 0,007
gm-AEJA|1	43,435 ± 2,151	14,111 ± 0,009
gm-AEJAF|1	0,066 ± 0,011	33,961 ± 0,05
gm-AEJAI|1	0,32 ± 0,081	27,49 ± 0,023
gm-AEJAQ|1	0,206 ± 0,016	14,481 ± 0,008
gm-AEJC|1	0,516 ± 0,051	14,68 ± 0,009
gm-AEJF|1	0,425 ± 0,018	27,228 ± 0,01
gm-AEJG (+Ac)|1	2,515 ± 0,497	14,587 ± 0,014
gm-AEJG|1	1,472 ± 0,2	13,913 ± 0,024
gm-AEJI|1	0,161 ± 0,035	22,709 ± 0,022
gm-AEJK (+Ac)|1, gm-AEJAV|1	0,017 ± 0,003	18,884 ± 0,054
gm-AEJK|1	20,496 ± 2,027	13,883 ± 0,002
gm-AEJS|1	0,107 ± 0,017	13,966 ± 0,013
gm-AEJV|1	0,054 ± 0,007	17,689 ± 0,057
gm-AEJY|1	0,087 ± 0,009	20,945 ± 0,21
gm-AEJAA|1	0,267 ± 0,078	14,388 ± 0,001
gm-gm|0	0,649 ± 0,093	15,294 ± 0,016
gm-gm-gm|0	0,184 ± 0,025	17,391 ± 0,039

## Sheet: Anhydro
Mutanolysin
Structures	Abundance (%)	RT (min)
gm-AE (Anh)|1	0,18 ± 0,039	22,434 ± 0,113
gm-AEJ (Anh)|1	0,298 ± 0,006	16,577 ± 0,08
gm-AEJA (Anh)|1	0,8 ± 0,058	18,963 ± 0,104
gm-AEJAA|1	0,369 ± 0,065	14,345 ± 0,013
gm-AEJAF|1	0,078 ± 0,011	32,951 ± 1,648
gm-AEJAI|1	0,34 ± 0,012	27,404 ± 0,16
gm-AEJAK|1	0,243 ± 0,014	13,867 ± 0,019
gm-AEJAQ|1	0,244 ± 0,02	14,44 ± 0,025
gm-AEJAV|1	0.017	18,829 ± 0,105
gm-AEJA|1	39,982 ± 1,921	14,056 ± 0,033
gm-AEJC|1	0,63 ± 0,041	14,638 ± 0,03
gm-AEJF|1	0,422 ± 0,055	27,15 ± 0,133
gm-AEJG|1	2,376 ± 0,116	13,878 ± 0,02
gm-AEJI|1	0,163 ± 0,01	22,647 ± 0,105
gm-AEJK (Anh)|1	0,985 ± 0,115	14,598 ± 0,028
gm-AEJK|1	27,744 ± 0,823	13,861 ± 0,005
gm-AEJN|1	0,224 ± 0,057	13,883 ± 0,022
gm-AEJS|1	0,184 ± 0,016	13,936 ± 0,015
gm-AEJY|1	0,066 ± 0,015	20,772 ± 0,104
gm-AEJ|1	19,912 ± 0,305	13,861 ± 0,005
gm-AE|1	3,337 ± 0,513	14,881 ± 0,04
gm-gm (Anh)|0	0,051 ± 0,003	20,56 ± 0,076
gm-gm-gm (Anh)|0	0,023 ± 0,001	23,574 ± 0,124
gm-gm-gm|0	0,256 ± 0,068	17,328 ± 0,082
gm-gm|0	0,982 ± 0,305	15,266 ± 0,039
PaGH19Lys
Structures	Abundance (%)	RT (min)
gm-AE (Anh)|1	0,153 ± 0,023	22,483 ± 0,008
gm-AEJ (Anh)|1	0,568 ± 0,095	16,634 ± 0,045
gm-AEJA (Anh)|1	0,964 ± 0,375	18,997 ± 0,051
gm-AEJAA|1	0,267 ± 0,077	14,388 ± 0,001
gm-AEJAF|1	0,066 ± 0,011	33,961 ± 0,05
gm-AEJAI|1	0,32 ± 0,08	27,49 ± 0,023
gm-AEJAQ|1	0,206 ± 0,016	14,481 ± 0,008
gm-AEJAV|1	0,017 ± 0,003	18,884 ± 0,054
gm-AEJA|1	43,451 ± 2,15	14,111 ± 0,009
gm-AEJC|1	0,517 ± 0,051	14,68 ± 0,009
gm-AEJF|1	0,426 ± 0,016	27,228 ± 0,01
gm-AEJG|1	1,473 ± 0,2	13,913 ± 0,024
gm-AEJI|1	0,161 ± 0,034	22,709 ± 0,022
gm-AEJK (Anh)|1	0,791 ± 0,101	14,641 ± 0,001
gm-AEJK|1	20,504 ± 2,017	13,883 ± 0,002
gm-AEJS|1	0,107 ± 0,017	13,966 ± 0,013
gm-AEJV|1	0,054 ± 0,006	17,689 ± 0,057
gm-AEJY|1	0,087 ± 0,008	20,945 ± 0,21
gm-AEJ|1	26,324 ± 1,193	13,878 ± 0,007
gm-AE|1	2,47 ± 0,26	14,92 ± 0,009
gm-gm (Anh)|0	0,048 ± 0,012	20,598 ± 0,009
gm-gm-gm|0	0,184 ± 0,026	17,391 ± 0,039
gm-gm|0	0,649 ± 0,096	15,294 ± 0,016

## Sheet: Deactylation
Mutanolysin
Structures	Abundance (%)	RT (min)
gm-AEJAA|1	0,378 ± 0,066	14,345 ± 0,013
gm-AEJAF|1	0,08 ± 0,011	32,951 ± 1,648
gm-AEJAI|1	0,348 ± 0,013	27,404 ± 0,16
gm-AEJAK|1	0,249 ± 0,014	13,867 ± 0,019
gm-AEJAQ|1	0,249 ± 0,02	14,44 ± 0,025
gm-AEJAV|1	0.018	18,829 ± 0,105
gm-AEJA|1	40,922 ± 1,943	14,056 ± 0,033
gm-AEJC|1	0,645 ± 0,043	14,638 ± 0,03
gm-AEJF|1	0,432 ± 0,056	27,15 ± 0,133
gm-AEJG|1	2,432 ± 0,121	13,878 ± 0,02
gm-AEJI|1	0,167 ± 0,01	22,647 ± 0,105
gm-AEJK|1, gm-AEJAV (-Ac)|1	28,398 ± 0,865	13,861 ± 0,005
gm-AEJN|1	0,23 ± 0,058	13,883 ± 0,022
gm-AEJS|1	0,189 ± 0,016	13,936 ± 0,015
gm-AEJY|1	0,067 ± 0,015	20,772 ± 0,104
gm-AEJ|1	20,381 ± 0,344	13,861 ± 0,005
gm-AE|1	3,417 ± 0,527	14,881 ± 0,04
gm-gm-gm|0	0,262 ± 0,069	17,328 ± 0,082
gm-gm|0	1,004 ± 0,31	15,266 ± 0,039
PaGH19Lys
Structures	Abundance (%)	RT (min)
gm-AEJAA|1	0,274 ± 0,081	14,388 ± 0,001
gm-AEJAF|1	0,067 ± 0,011	33,961 ± 0,05
gm-AEJAI|1	0,329 ± 0,084	27,49 ± 0,023
gm-AEJAQ|1	0,212 ± 0,017	14,481 ± 0,008
gm-AEJAV|1	0,017 ± 0,003	18,884 ± 0,054
gm-AEJA|1	44,545 ± 1,966	14,111 ± 0,009
gm-AEJC|1	0,53 ± 0,056	14,68 ± 0,009
gm-AEJF|1	0,437 ± 0,019	27,228 ± 0,01
gm-AEJG|1	1,512 ± 0,213	13,913 ± 0,024
gm-AEJI|1	0,165 ± 0,036	22,709 ± 0,022
gm-AEJK|1, gm-AEJAV (-Ac)|1	21,038 ± 2,19	13,883 ± 0,002
gm-AEJS|1	0,11 ± 0,018	13,966 ± 0,013
gm-AEJV|1	0,056 ± 0,007	17,689 ± 0,057
gm-AEJY|1	0,09 ± 0,009	20,945 ± 0,21
gm-AEJ|1	26,987 ± 1,069	13,878 ± 0,007
gm-AE|1	2,535 ± 0,282	14,92 ± 0,009
gm-gm-gm|0	0,189 ± 0,026	17,391 ± 0,039
gm-gm|0	0,665 ± 0,095	15,294 ± 0,016
